# Supplementary material for: “The right time is just after birth”: acceptability of point-of-care birth testing in Eswatini: qualitative results from infant caregivers, health care workers, and policymakers
Source: BMC Pediatr. 2020 Jul 15;20:347. doi: 10.1186/s12887-020-02242-2 (PMC7362515; doi:10.1186/s12887-020-02242-2)
Supplement: Supplementary file 1 — Additional file 1. [file 12887_2020_2242_MOESM1_ESM.zip]

Archive with 3 entries (3 files):
- Feasibility of POC BT IDI Guide_Mothers_Ver 2.0 EnglishR2.docx
- Feasibility of POC BT IDI Guide_Managers_Ver 1.0 EnglishR2.docx
- Feasibility of POC BT IDI Guide_HCWs_Ver 1.0 EnglishR2.docx
